# Supplementary material for: Generation of Chimeric African Swine Fever Viruses Through In Vitro and In Vivo Intergenotypic Gene Complementation
Source: Vaccines (Basel). 2025 Apr 25;13(5):462. doi: 10.3390/vaccines13050462 (PMC12115777; doi:10.3390/vaccines13050462)
Supplement: Supplementary file 1 [file vaccines-13-00462-s001.zip]

Archive with 3 entries (3 files):
- FigS1.png
- Revised FigS2.jpg
- Table S1.xlsx
