# Supplementary material for: Generation of Chimeric African Swine Fever Viruses Through In Vitro and In Vivo Intergenotypic Gene Complementation
Source: Vaccines (Basel). 2025 Apr 25;13(5):462. doi: 10.3390/vaccines13050462 (PMC12115777; doi:10.3390/vaccines13050462)
Supplement: Supplementary file 1 [file vaccines-13-00462-s001.zip › Table S1.xlsx]

## Sheet: Sheet1
		Supplimental table S1: The average coverage of all chASFVs.
			Average coverage
			AQS-C-1-22	OUR T88/3
		chASFV1	30.1101	29.9919
		chASFV2	36.1069	36.3205
		chASFV3	338.282	337.835
		coinfected#1-1	276.466	271.32
		coinfected#1-2	36.2256	35.6026
		coinfected#1-3	151.757	149.466
		coinfected#2-1	211.644	192.287
		coinfected#2-2	61.2999	57.934
		coinfected#2-3	49.9978	51.1097
		coinfected#3-1	240.169	236.167
		coinfected#3-2	117.289	115.456
		coinfected#3-3	49.9508	49.5005
		coinfected#4-1	305.46	291.401
		coinfected#4-2	310.67	327.968
		coinfected#4-3	47.6381	48.6473

## Sheet: raw data
				43
		cASFV3	cASFV1	cASFV2	31	32	33	41	42	43	51	52	53	61	62	63
	HLJ	5702981	6838795	64071901	52363804	6861265	28743357	40086225	11610452	9469788	45489025	22215012	9460887	57855267	58842128	9022855
	OU	5150172	6236926	58012659	46590739	6113651	25666225	33019357	9948361	8776500	40554376	19825962	8500175	50039110	56318320	8353670
AQS	189404
OU	171719
		H2	H3
	HLJ	30.1101	36.1069	338.282	276.466	36.2256	151.757	211.644	61.2999	49.9978	240.169	117.289	49.9508	305.46	310.67	47.6381
	OU	29.9919	36.3205	337.835	271.32	35.6026	149.466	192.287	57.934	51.1097	236.167	115.456	49.5005	291.401	327.968	48.6473
